# Supplementary material for: OPTIMADE, an API for exchanging materials data
Source: Sci Data. 2021 Aug 12;8:217. doi: 10.1038/s41597-021-00974-z (PMC8361091; doi:10.1038/s41597-021-00974-z)
Supplement: Supplementary file 1 [file 41597_2021_974_MOESM1_ESM.zip › response1.json]

{
  "data": [
    {
      "attributes": {
        "chemical_formula_hill": "O3SnTa",
        "dimension_types": [1, 1, 1],
        "elements": ["O", "Sn", "Ta"],
        "immutable_id": "http://www.crystallography.net/tcod/10000003.cif@1666",
        "last_modified": "2016-11-21T11:05:58Z",
        "lattice_vectors": [
          [4.02510400822, 0, 0],
          [0, 4.02510400822, 0],
          [0, 0, 4.02510400822]
        ],
        "nelements": 3,
        "_tcod_authors": "Andrius Merkys",
        "_tcod_a": 4.02510400822,
        "_tcod_alpha": 90,
        "_tcod_b": 4.02510400822,
        "_tcod_beta": 90,
        "_tcod_c": 4.02510400822,
        "_tcod_calcformula": "- O3 Sn Ta -",
        "_tcod_date": "2016-11-21",
        "_tcod_file": "10000003",
        "_tcod_flags": "has coordinates",
        "_tcod_formula": "- O3 Sn Ta -",
        "_tcod_gamma": 90,
        "_tcod_journal": "Personal communication to TCOD",
        "_tcod_nel": "3",
        "_tcod_sg": "P m -3 m",
        "_tcod_sgHall": "-P 4 2 3",
        "_tcod_svnrevision": "1666",
        "_tcod_text": "Andrius Merkys\nRelaxation of COD entry 1001185 using Quantum ESPRESSO and SSSP\nPersonal communication to TCOD\n\n(2016)\n",
        "_tcod_time": "11:05:58",
        "_tcod_title": "Relaxation of COD entry 1001185 using Quantum ESPRESSO and SSSP",
        "_tcod_vol": 65.21,
        "_tcod_year": "2016"
      },
      "type": "structures",
      "id": "10000003",
      "links": {
        "self": "http://www.crystallography.net/tcod/10000003.cif"
      },
      "relationships": {
        "references": {
          "data": {
            "id": "10000003",
            "type": "references"
          }
        }
      }
    },
    {
      "attributes": {
        "_tcod_a": 3.7397576908,
        "_tcod_alpha": 90,
        "_tcod_authors": "Nicolas Mounet; Andrea Cepellotti; Andrius Merkys; Rickard Armiento; Giovanni Pizzi",
        "_tcod_b": 3.7397576908,
        "_tcod_beta": 90,
        "_tcod_c": 3.7397576908,
        "_tcod_calcformula": "- Ca Ge O3 -",
        "_tcod_date": "2016-11-21",
        "_tcod_file": "10000008",
        "_tcod_flags": "has coordinates",
        "_tcod_formula": "- Ca Ge O3 -",
        "_tcod_gamma": 90,
        "_tcod_journal": "Personal communication to TCOD",
        "_tcod_nel": "3",
        "_tcod_sg": "P m -3 m",
        "_tcod_sgHall": "-P 4 2 3",
        "_tcod_svnrevision": "1666",
        "nks_tcod_text": "Nicolas Mounet; Andrea Cepellotti; Andrius Merkys; Rickard Armiento; Giovanni Pizzi\nTutorial material of \"Tutorial on high-throughput computations: General methods and applications using AiiDA, June-July, 2016\"\nPersonal communication to TCOD\n\n(2016)\n",
        "_tcod_time": "11:05:58",
        "_tcod_title": "Tutorial material of \"Tutorial on high-throughput computations: General methods and applications using AiiDA, June-July, 2016\"",
        "_tcod_vol": 52.303,
        "_tcod_year": "2016",
        "chemical_formula_hill": "CaGeO3",
        "dimension_types": [
          1,
          1,
          1
        ],
        "elements": [
          "Ca",
          "Ge",
          "O"
        ],
        "immutable_id": "http://www.crystallography.net/tcod/10000008.cif@1666",
        "last_modified": "2016-11-21T11:05:58Z",
        "lattice_vectors": [
          [
            3.7397576908,
            0,
            0
          ],
          [
            0,
            3.7397576908,
            0
          ],
          [
            0,
            0,
            3.7397576908
          ]
        ],
        "nelements": 3
      },
      "id": "10000008",
      "links": {
        "self": "http://www.crystallography.net/tcod/10000008.cif"
      },
      "relationships": {
        "references": {
          "data": {
            "id": "10000008",
            "type": "references"
          }
        }
      },
      "type": "structures"
    },
    {
      "attributes": {
        "_tcod_a": 4.1007260883,
        "_tcod_alpha": 90,
        "_tcod_authors": "Nicolas Mounet; Andrea Cepellotti; Andrius Merkys; Rickard Armiento; Giovanni Pizzi",
        "_tcod_b": 4.1007260883,
        "_tcod_beta": 90,
        "_tcod_c": 4.1007260883,
        "_tcod_calcformula": "- Hf O3 Sn -",
        "_tcod_date": "2017-04-13",
        "_tcod_file": "10000010",
        "_tcod_flags": "has coordinates",
        "_tcod_formula": "- Hf O3 Sn -",
        "_tcod_gamma": 90,
        "_tcod_journal": "Personal communication to TCOD",
        "_tcod_nel": "3",
        "_tcod_sg": "P m -3 m",
        "_tcod_sgHall": "-P 4 2 3",
        "_tcod_svnrevision": "1748",
        "_tcod_text": "Nicolas Mounet; Andrea Cepellotti; Andrius Merkys; Rickard Armiento; Giovanni Pizzi\nTutorial material of \"Tutorial on high-throughput computations: General methods and applications using AiiDA, June-July, 2016\"\nPersonal communication to TCOD\n\n(2017)\n",
        "_tcod_time": "08:26:34",
        "_tcod_title": "Tutorial material of \"Tutorial on high-throughput computations: General methods and applications using AiiDA, June-July, 2016\"",
        "_tcod_vol": 68.96,
        "_tcod_year": "2017",
        "chemical_formula_hill": "HfO3Sn",
        "dimension_types": [
          1,
          1,
          1
        ],
        "elements": [
          "Hf",
          "O",
          "Sn"
        ],
        "immutable_id": "http://www.crystallography.net/tcod/10000010.cif@1748",
        "last_modified": "2017-04-13T08:26:34Z",
        "lattice_vectors": [
          [
            4.1007260883,
            0,
            0
          ],
          [
            0,
            4.1007260883,
            0
          ],
          [
            0,
            0,
            4.1007260883
          ]
        ],
        "nelements": 3
      },
      "id": "10000010",
      "links": {
        "self": "http://www.crystallography.net/tcod/10000010.cif"
      },
      "relationships": {
        "references": {
          "data": {
            "id": "10000010",
            "type": "references"
          }
        }
      },
      "type": "structures"
    },
    {
      "attributes": {
        "_tcod_a": 3.9202770238,
        "_tcod_alpha": 90,
        "_tcod_authors": "Nicolas Mounet; Andrea Cepellotti; Andrius Merkys; Rickard Armiento; Giovanni Pizzi",
        "_tcod_b": 3.9202770238,
        "_tcod_beta": 90,
        "_tcod_c": 3.9202770238,
        "_tcod_calcformula": "- O3 Pb Ti -",
        "_tcod_date": "2017-04-13",
        "_tcod_file": "10000012",
        "_tcod_flags": "has coordinates",
        "_tcod_formula": "- O3 Pb Ti -",
        "_tcod_gamma": 90,
        "_tcod_journal": "Personal communication to TCOD",
        "_tcod_nel": "3",
        "_tcod_sg": "P m -3 m",
        "_tcod_sgHall": "-P 4 2 3",
        "_tcod_svnrevision": "1748",
        "_tcod_text": "Nicolas Mounet; Andrea Cepellotti; Andrius Merkys; Rickard Armiento; Giovanni Pizzi\nTutorial material of \"Tutorial on high-throughput computations: General methods and applications using AiiDA, June-July, 2016\"\nPersonal communication to TCOD\n\n(2017)\n",
        "_tcod_time": "08:26:34",
        "_tcod_title": "Tutorial material of \"Tutorial on high-throughput computations: General methods and applications using AiiDA, June-July, 2016\"",
        "_tcod_vol": 60.25,
        "_tcod_year": "2017",
        "chemical_formula_hill": "O3PbTi",
        "dimension_types": [
          1,
          1,
          1
        ],
        "elements": [
          "O",
          "Pb",
          "Ti"
        ],
        "immutable_id": "http://www.crystallography.net/tcod/10000012.cif@1748",
        "last_modified": "2017-04-13T08:26:34Z",
        "lattice_vectors": [
          [
            3.9202770238,
            0,
            0
          ],
          [
            0,
            3.9202770238,
            0
          ],
          [
            0,
            0,
            3.9202770238
          ]
        ],
        "nelements": 3
      },
      "id": "10000012",
      "links": {
        "self": "http://www.crystallography.net/tcod/10000012.cif"
      },
      "relationships": {
        "references": {
          "data": {
            "id": "10000012",
            "type": "references"
          }
        }
      },
      "type": "structures"
    },
    {
      "attributes": {
        "_tcod_a": 4.1332307404,
        "_tcod_alpha": 90,
        "_tcod_authors": "Nicolas Mounet; Andrea Cepellotti; Andrius Merkys; Rickard Armiento; Giovanni Pizzi",
        "_tcod_b": 4.1332307404,
        "_tcod_beta": 90,
        "_tcod_c": 4.1332307404,
        "_tcod_calcformula": "- Ba O3 Sn -",
        "_tcod_date": "2017-04-13",
        "_tcod_file": "10000013",
        "_tcod_flags": "has coordinates",
        "_tcod_formula": "- Ba O3 Sn -",
        "_tcod_gamma": 90,
        "_tcod_journal": "Personal communication to TCOD",
        "_tcod_nel": "3",
        "_tcod_sg": "P m -3 m",
        "_tcod_sgHall": "-P 4 2 3",
        "_tcod_svnrevision": "1748",
        "_tcod_text": "Nicolas Mounet; Andrea Cepellotti; Andrius Merkys; Rickard Armiento; Giovanni Pizzi\nTutorial material of \"Tutorial on high-throughput computations: General methods and applications using AiiDA, June-July, 2016\"\nPersonal communication to TCOD\n\n(2017)\n",
        "_tcod_time": "08:26:34",
        "_tcod_title": "Tutorial material of \"Tutorial on high-throughput computations: General methods and applications using AiiDA, June-July, 2016\"",
        "_tcod_vol": 70.61,
        "_tcod_year": "2017",
        "chemical_formula_hill": "BaO3Sn",
        "dimension_types": [
          1,
          1,
          1
        ],
        "elements": [
          "Ba",
          "O",
          "Sn"
        ],
        "immutable_id": "http://www.crystallography.net/tcod/10000013.cif@1748",
        "last_modified": "2017-04-13T08:26:34Z",
        "lattice_vectors": [
          [
            4.1332307404,
            0,
            0
          ],
          [
            0,
            4.1332307404,
            0
          ],
          [
            0,
            0,
            4.1332307404
          ]
        ],
        "nelements": 3
      },
      "id": "10000013",
      "links": {
        "self": "http://www.crystallography.net/tcod/10000013.cif"
      },
      "relationships": {
        "references": {
          "data": {
            "id": "10000013",
            "type": "references"
          }
        }
      },
      "type": "structures"
    },
    {
      "attributes": {
        "_tcod_a": 3.6528998814,
        "_tcod_alpha": 90,
        "_tcod_authors": "Nicolas Mounet; Andrea Cepellotti; Andrius Merkys; Rickard Armiento; Giovanni Pizzi",
        "_tcod_b": 3.6528998814,
        "_tcod_beta": 90,
        "_tcod_c": 3.6528998814,
        "_tcod_calcformula": "- O3 Si Sr -",
        "_tcod_date": "2017-04-13",
        "_tcod_file": "10000015",
        "_tcod_flags": "has coordinates",
        "_tcod_formula": "- O3 Si Sr -",
        "_tcod_gamma": 90,
        "_tcod_journal": "Personal communication to TCOD",
        "_tcod_nel": "3",
        "_tcod_sg": "P m -3 m",
        "_tcod_sgHall": "-P 4 2 3",
        "_tcod_svnrevision": "1748",
        "_tcod_text": "Nicolas Mounet; Andrea Cepellotti; Andrius Merkys; Rickard Armiento; Giovanni Pizzi\nTutorial material of \"Tutorial on high-throughput computations: General methods and applications using AiiDA, June-July, 2016\"\nPersonal communication to TCOD\n\n(2017)\n",
        "_tcod_time": "08:26:34",
        "_tcod_title": "Tutorial material of \"Tutorial on high-throughput computations: General methods and applications using AiiDA, June-July, 2016\"",
        "_tcod_vol": 48.74,
        "_tcod_year": "2017",
        "chemical_formula_hill": "O3SiSr",
        "dimension_types": [
          1,
          1,
          1
        ],
        "elements": [
          "O",
          "Si",
          "Sr"
        ],
        "immutable_id": "http://www.crystallography.net/tcod/10000015.cif@1748",
        "last_modified": "2017-04-13T08:26:34Z",
        "lattice_vectors": [
          [
            3.6528998814,
            0,
            0
          ],
          [
            0,
            3.6528998814,
            0
          ],
          [
            0,
            0,
            3.6528998814
          ]
        ],
        "nelements": 3
      },
      "id": "10000015",
      "links": {
        "self": "http://www.crystallography.net/tcod/10000015.cif"
      },
      "relationships": {
        "references": {
          "data": {
            "id": "10000015",
            "type": "references"
          }
        }
      },
      "type": "structures"
    },
    {
      "attributes": {
        "_tcod_a": 3.57190218373,
        "_tcod_alpha": 90,
        "_tcod_authors": "Nicolas Mounet; Andrea Cepellotti; Andrius Merkys; Rickard Armiento; Giovanni Pizzi",
        "_tcod_b": 3.57190218373,
        "_tcod_beta": 90,
        "_tcod_c": 3.57190218373,
        "_tcod_calcformula": "- Ca O3 Si -",
        "_tcod_date": "2017-04-13",
        "_tcod_file": "10000020",
        "_tcod_flags": "has coordinates",
        "_tcod_formula": "- Ca O3 Si -",
        "_tcod_gamma": 90,
        "_tcod_journal": "Personal communication to TCOD",
        "_tcod_nel": "3",
        "_tcod_sg": "P m -3 m",
        "_tcod_sgHall": "-P 4 2 3",
        "_tcod_svnrevision": "1748",
        "_tcod_text": "Nicolas Mounet; Andrea Cepellotti; Andrius Merkys; Rickard Armiento; Giovanni Pizzi\nTutorial material of \"Tutorial on high-throughput computations: General methods and applications using AiiDA, June-July, 2016\"\nPersonal communication to TCOD\n\n(2017)\n",
        "_tcod_time": "08:26:34",
        "_tcod_title": "Tutorial material of \"Tutorial on high-throughput computations: General methods and applications using AiiDA, June-July, 2016\"",
        "_tcod_vol": 45.57,
        "_tcod_year": "2017",
        "chemical_formula_hill": "CaO3Si",
        "dimension_types": [
          1,
          1,
          1
        ],
        "elements": [
          "Ca",
          "O",
          "Si"
        ],
        "immutable_id": "http://www.crystallography.net/tcod/10000020.cif@1748",
        "last_modified": "2017-04-13T08:26:34Z",
        "lattice_vectors": [
          [
            3.57190218373,
            0,
            0
          ],
          [
            0,
            3.57190218373,
            0
          ],
          [
            0,
            0,
            3.57190218373
          ]
        ],
        "nelements": 3
      },
      "id": "10000020",
      "links": {
        "self": "http://www.crystallography.net/tcod/10000020.cif"
      },
      "relationships": {
        "references": {
          "data": {
            "id": "10000020",
            "type": "references"
          }
        }
      },
      "type": "structures"
    },
    {
      "attributes": {
        "_tcod_a": 4.1291087397,
        "_tcod_alpha": 90,
        "_tcod_authors": "Nicolas Mounet; Andrea Cepellotti; Andrius Merkys; Rickard Armiento; Giovanni Pizzi",
        "_tcod_b": 4.1291087397,
        "_tcod_beta": 90,
        "_tcod_c": 4.1291087397,
        "_tcod_calcformula": "- O3 Sn Zr -",
        "_tcod_date": "2017-04-13",
        "_tcod_file": "10000025",
        "_tcod_flags": "has coordinates",
        "_tcod_formula": "- O3 Sn Zr -",
        "_tcod_gamma": 90,
        "_tcod_journal": "Personal communication to TCOD",
        "_tcod_nel": "3",
        "_tcod_sg": "P m -3 m",
        "_tcod_sgHall": "-P 4 2 3",
        "_tcod_svnrevision": "1748",
        "_tcod_text": "Nicolas Mounet; Andrea Cepellotti; Andrius Merkys; Rickard Armiento; Giovanni Pizzi\nTutorial material of \"Tutorial on high-throughput computations: General methods and applications using AiiDA, June-July, 2016\"\nPersonal communication to TCOD\n\n(2017)\n",
        "_tcod_time": "08:26:34",
        "_tcod_title": "Tutorial material of \"Tutorial on high-throughput computations: General methods and applications using AiiDA, June-July, 2016\"",
        "_tcod_vol": 70.4,
        "_tcod_year": "2017",
        "chemical_formula_hill": "O3SnZr",
        "dimension_types": [
          1,
          1,
          1
        ],
        "elements": [
          "O",
          "Sn",
          "Zr"
        ],
        "immutable_id": "http://www.crystallography.net/tcod/10000025.cif@1748",
        "last_modified": "2017-04-13T08:26:34Z",
        "lattice_vectors": [
          [
            4.1291087397,
            0,
            0
          ],
          [
            0,
            4.1291087397,
            0
          ],
          [
            0,
            0,
            4.1291087397
          ]
        ],
        "nelements": 3
      },
      "id": "10000025",
      "links": {
        "self": "http://www.crystallography.net/tcod/10000025.cif"
      },
      "relationships": {
        "references": {
          "data": {
            "id": "10000025",
            "type": "references"
          }
        }
      },
      "type": "structures"
    },
    {
      "attributes": {
        "_tcod_a": 3.7882913785,
        "_tcod_alpha": 90,
        "_tcod_authors": "Nicolas Mounet; Andrea Cepellotti; Andrius Merkys; Rickard Armiento; Giovanni Pizzi",
        "_tcod_b": 3.7882913785,
        "_tcod_beta": 90,
        "_tcod_c": 3.7882913785,
        "_tcod_calcformula": "- Ba O3 Si -",
        "_tcod_date": "2017-04-13",
        "_tcod_file": "10000027",
        "_tcod_flags": "has coordinates",
        "_tcod_formula": "- Ba O3 Si -",
        "_tcod_gamma": 90,
        "_tcod_journal": "Personal communication to TCOD",
        "_tcod_nel": "3",
        "_tcod_sg": "P m -3 m",
        "_tcod_sgHall": "-P 4 2 3",
        "_tcod_svnrevision": "1748",
        "_tcod_text": "Nicolas Mounet; Andrea Cepellotti; Andrius Merkys; Rickard Armiento; Giovanni Pizzi\nTutorial material of \"Tutorial on high-throughput computations: General methods and applications using AiiDA, June-July, 2016\"\nPersonal communication to TCOD\n\n(2017)\n",
        "_tcod_time": "08:26:34",
        "_tcod_title": "Tutorial material of \"Tutorial on high-throughput computations: General methods and applications using AiiDA, June-July, 2016\"",
        "_tcod_vol": 54.37,
        "_tcod_year": "2017",
        "chemical_formula_hill": "BaO3Si",
        "dimension_types": [
          1,
          1,
          1
        ],
        "elements": [
          "Ba",
          "O",
          "Si"
        ],
        "immutable_id": "http://www.crystallography.net/tcod/10000027.cif@1748",
        "last_modified": "2017-04-13T08:26:34Z",
        "lattice_vectors": [
          [
            3.7882913785,
            0,
            0
          ],
          [
            0,
            3.7882913785,
            0
          ],
          [
            0,
            0,
            3.7882913785
          ]
        ],
        "nelements": 3
      },
      "id": "10000027",
      "links": {
        "self": "http://www.crystallography.net/tcod/10000027.cif"
      },
      "relationships": {
        "references": {
          "data": {
            "id": "10000027",
            "type": "references"
          }
        }
      },
      "type": "structures"
    },
    {
      "attributes": {
        "_tcod_a": 4.0653431832,
        "_tcod_alpha": 90,
        "_tcod_authors": "Nicolas Mounet; Andrea Cepellotti; Andrius Merkys; Rickard Armiento; Giovanni Pizzi",
        "_tcod_b": 4.0653431832,
        "_tcod_beta": 90,
        "_tcod_c": 4.0653431832,
        "_tcod_calcformula": "- O3 Sn Sr -",
        "_tcod_date": "2017-04-13",
        "_tcod_file": "10000031",
        "_tcod_flags": "has coordinates",
        "_tcod_formula": "- O3 Sn Sr -",
        "_tcod_gamma": 90,
        "_tcod_journal": "Personal communication to TCOD",
        "_tcod_nel": "3",
        "_tcod_sg": "P m -3 m",
        "_tcod_sgHall": "-P 4 2 3",
        "_tcod_svnrevision": "1748",
        "_tcod_text": "Nicolas Mounet; Andrea Cepellotti; Andrius Merkys; Rickard Armiento; Giovanni Pizzi\nTutorial material of \"Tutorial on high-throughput computations: General methods and applications using AiiDA, June-July, 2016\"\nPersonal communication to TCOD\n\n(2017)\n",
        "_tcod_time": "08:26:34",
        "_tcod_title": "Tutorial material of \"Tutorial on high-throughput computations: General methods and applications using AiiDA, June-July, 2016\"",
        "_tcod_vol": 67.19,
        "_tcod_year": "2017",
        "chemical_formula_hill": "O3SnSr",
        "dimension_types": [
          1,
          1,
          1
        ],
        "elements": [
          "O",
          "Sn",
          "Sr"
        ],
        "immutable_id": "http://www.crystallography.net/tcod/10000031.cif@1748",
        "last_modified": "2017-04-13T08:26:34Z",
        "lattice_vectors": [
          [
            4.0653431832,
            0,
            0
          ],
          [
            0,
            4.0653431832,
            0
          ],
          [
            0,
            0,
            4.0653431832
          ]
        ],
        "nelements": 3
      },
      "id": "10000031",
      "links": {
        "self": "http://www.crystallography.net/tcod/10000031.cif"
      },
      "relationships": {
        "references": {
          "data": {
            "id": "10000031",
            "type": "references"
          }
        }
      },
      "type": "structures"
    }
  ],
  "links": {
    "base_url": "http://www.crystallography.net/tcod/optimade/v1.0.0/",
    "first": {
      "href": "http://www.crystallography.net/tcod/optimade/v1.0.0/structures?page_limit=10&filter=elements HAS ANY \"C\",\"Si\",\"Ge\",\"Sn\",\"Pb\""
    },
    "next": {
      "href": "http://www.crystallography.net/tcod/optimade/v1.0.0/structures?page_limit=10&page_offset=10&filter=elements HAS ANY \"C\",\"Si\",\"Ge\",\"Sn\",\"Pb\""
    }
  },
  "meta": {
    "api_version": "1.0.0",
    "data_available": 2906,
    "data_returned": 2631,
    "implementation": {
      "maintainer": {
        "email": "cod-bugs@ibt.lt"
      },
      "name": "Theoretical Crystallography Open Database",
      "source_url": "svn://www.crystallography.net/cod/tags/tcod/v0.2.1/cgi-bin/optimade.pl@261229",
      "version": "v0.2.1"
    },
    "last_id": "10000031",
    "more_data_available": true,
    "provider": {
      "description": "Theoretical Crystallography Open Database",
      "name": "Theoretical Crystallography Open Database",
      "prefix": "tcod"
    },
    "query": {
      "representation": "/structures?filter=elements HAS ANY \"C\",\"Si\",\"Ge\",\"Sn\",\"Pb\""
    },
    "time_stamp": "2021-02-24T16:36:05Z"
  }
}
