# Supplementary material for: OPTIMADE, an API for exchanging materials data
Source: Sci Data. 2021 Aug 12;8:217. doi: 10.1038/s41597-021-00974-z (PMC8361091; doi:10.1038/s41597-021-00974-z)
Supplement: Supplementary file 2 [file 41597_2021_974_MOESM2_ESM.zip]

Archive with 1 entries (1 files):
- response3.json
