# Supplementary material for: OPTIMADE, an API for exchanging materials data
Source: Sci Data. 2021 Aug 12;8:217. doi: 10.1038/s41597-021-00974-z (PMC8361091; doi:10.1038/s41597-021-00974-z)
Supplement: Supplementary file 2 [file 41597_2021_974_MOESM2_ESM.zip › response3.json]

{
   "data" : [
      {
         "attributes" : {
            "_tcod_a" : 3.732646431,
            "_tcod_alpha" : 90,
            "_tcod_authors" : "Nicolas Mounet; Andrea Cepellotti; Andrius Merkys; Rickard Armiento; Giovanni Pizzi",
            "_tcod_b" : 3.732646431,
            "_tcod_beta" : 90,
            "_tcod_c" : 3.732646431,
            "_tcod_calcformula" : "- Ge2 O3 -",
            "_tcod_date" : "2017-04-13",
            "_tcod_file" : "10000035",
            "_tcod_flags" : "has coordinates",
            "_tcod_formula" : "- Ge2 O3 -",
            "_tcod_gamma" : 90,
            "_tcod_journal" : "Personal communication to TCOD",
            "_tcod_nel" : "2",
            "_tcod_sg" : "P m -3 m",
            "_tcod_sgHall" : "-P 4 2 3",
            "_tcod_svnrevision" : "1748",
            "_tcod_text" : "Nicolas Mounet; Andrea Cepellotti; Andrius Merkys; Rickard Armiento; Giovanni Pizzi\nTutorial material of \"Tutorial on high-throughput computations: General methods and applications using AiiDA, June-July, 2016\"\nPersonal communication to TCOD\n\n(2017)\n",
            "_tcod_time" : "08:26:34",
            "_tcod_title" : "Tutorial material of \"Tutorial on high-throughput computations: General methods and applications using AiiDA, June-July, 2016\"",
            "_tcod_vol" : 52.01,
            "_tcod_year" : "2017",
            "chemical_formula_descriptive" : "Ge2O3",
            "chemical_formula_hill" : "Ge2O3",
            "dimension_types" : [
               1,
               1,
               1
            ],
            "elements" : [
               "Ge",
               "O"
            ],
            "elements_ratios" : [
               0.4,
               0.6
            ],
            "last_modified" : "2017-04-13T08:26:34Z",
            "lattice_vectors" : [
               [
                  3.732646431,
                  0,
                  0
               ],
               [
                  0,
                  3.732646431,
                  0
               ],
               [
                  0,
                  0,
                  3.732646431
               ]
            ],
            "nelements" : 2,
            "nperiodic_dimensions" : 3
         },
         "id" : "10000035",
         "links" : {
            "self" : "https://www.crystallography.net/tcod/optimade/v1.0.0/structures/10000035"
         },
         "relationships" : {
            "references" : {
               "data" : [
                  {
                     "id" : "10000035",
                     "type" : "references"
                  }
               ]
            }
         },
         "type" : "structures"
      },
      {
         "attributes" : {
            "_tcod_a" : 4.0625295859,
            "_tcod_alpha" : 90,
            "_tcod_authors" : "Nicolas Mounet; Andrea Cepellotti; Andrius Merkys; Rickard Armiento; Giovanni Pizzi",
            "_tcod_b" : 4.0625295859,
            "_tcod_beta" : 90,
            "_tcod_c" : 4.0625295859,
            "_tcod_calcformula" : "- O3 Sn2 -",
            "_tcod_date" : "2017-04-13",
            "_tcod_file" : "10000059",
            "_tcod_flags" : "has coordinates",
            "_tcod_formula" : "- O3 Sn2 -",
            "_tcod_gamma" : 90,
            "_tcod_journal" : "Personal communication to TCOD",
            "_tcod_nel" : "2",
            "_tcod_sg" : "P m -3 m",
            "_tcod_sgHall" : "-P 4 2 3",
            "_tcod_svnrevision" : "1748",
            "_tcod_text" : "Nicolas Mounet; Andrea Cepellotti; Andrius Merkys; Rickard Armiento; Giovanni Pizzi\nTutorial material of \"Tutorial on high-throughput computations: General methods and applications using AiiDA, June-July, 2016\"\nPersonal communication to TCOD\n\n(2017)\n",
            "_tcod_time" : "08:26:34",
            "_tcod_title" : "Tutorial material of \"Tutorial on high-throughput computations: General methods and applications using AiiDA, June-July, 2016\"",
            "_tcod_vol" : 67.05,
            "_tcod_year" : "2017",
            "chemical_formula_descriptive" : "O3Sn2",
            "chemical_formula_hill" : "O3Sn2",
            "dimension_types" : [
               1,
               1,
               1
            ],
            "elements" : [
               "O",
               "Sn"
            ],
            "elements_ratios" : [
               0.6,
               0.4
            ],
            "last_modified" : "2017-04-13T08:26:34Z",
            "lattice_vectors" : [
               [
                  4.0625295859,
                  0,
                  0
               ],
               [
                  0,
                  4.0625295859,
                  0
               ],
               [
                  0,
                  0,
                  4.0625295859
               ]
            ],
            "nelements" : 2,
            "nperiodic_dimensions" : 3
         },
         "id" : "10000059",
         "links" : {
            "self" : "https://www.crystallography.net/tcod/optimade/v1.0.0/structures/10000059"
         },
         "relationships" : {
            "references" : {
               "data" : [
                  {
                     "id" : "10000059",
                     "type" : "references"
                  }
               ]
            }
         },
         "type" : "structures"
      },
      {
         "attributes" : {
            "_tcod_a" : 4.0287838989,
            "_tcod_alpha" : 90,
            "_tcod_authors" : "Nicolas Mounet; Andrea Cepellotti; Andrius Merkys; Rickard Armiento; Giovanni Pizzi",
            "_tcod_b" : 4.0287838989,
            "_tcod_beta" : 90,
            "_tcod_c" : 4.0287838989,
            "_tcod_calcformula" : "- O3 Sn2 -",
            "_tcod_date" : "2016-11-21",
            "_tcod_file" : "10000077",
            "_tcod_flags" : "has coordinates",
            "_tcod_formula" : "- O3 Sn2 -",
            "_tcod_gamma" : 90,
            "_tcod_journal" : "Personal communication to TCOD",
            "_tcod_nel" : "2",
            "_tcod_sg" : "P m -3 m",
            "_tcod_sgHall" : "-P 4 2 3",
            "_tcod_svnrevision" : "1666",
            "_tcod_text" : "Nicolas Mounet; Andrea Cepellotti; Andrius Merkys; Rickard Armiento; Giovanni Pizzi\nTutorial material of \"Tutorial on high-throughput computations: General methods and applications using AiiDA, June-July, 2016\"\nPersonal communication to TCOD\n\n(2016)\n",
            "_tcod_time" : "11:05:58",
            "_tcod_title" : "Tutorial material of \"Tutorial on high-throughput computations: General methods and applications using AiiDA, June-July, 2016\"",
            "_tcod_vol" : 65.39,
            "_tcod_year" : "2016",
            "chemical_formula_descriptive" : "O3Sn2",
            "chemical_formula_hill" : "O3Sn2",
            "dimension_types" : [
               1,
               1,
               1
            ],
            "elements" : [
               "O",
               "Sn"
            ],
            "elements_ratios" : [
               0.6,
               0.4
            ],
            "last_modified" : "2016-11-21T11:05:58Z",
            "lattice_vectors" : [
               [
                  4.0287838989,
                  0,
                  0
               ],
               [
                  0,
                  4.0287838989,
                  0
               ],
               [
                  0,
                  0,
                  4.0287838989
               ]
            ],
            "nelements" : 2,
            "nperiodic_dimensions" : 3
         },
         "id" : "10000077",
         "links" : {
            "self" : "https://www.crystallography.net/tcod/optimade/v1.0.0/structures/10000077"
         },
         "relationships" : {
            "references" : {
               "data" : [
                  {
                     "id" : "10000077",
                     "type" : "references"
                  }
               ]
            }
         },
         "type" : "structures"
      },
      {
         "attributes" : {
            "_tcod_a" : 3.7008979303,
            "_tcod_alpha" : 90,
            "_tcod_authors" : "Nicolas Mounet; Andrea Cepellotti; Andrius Merkys; Rickard Armiento; Giovanni Pizzi",
            "_tcod_b" : 3.7008979303,
            "_tcod_beta" : 90,
            "_tcod_c" : 3.7008979303,
            "_tcod_calcformula" : "- Ge2 O3 -",
            "_tcod_date" : "2016-11-21",
            "_tcod_file" : "10000094",
            "_tcod_flags" : "has coordinates",
            "_tcod_formula" : "- Ge2 O3 -",
            "_tcod_gamma" : 90,
            "_tcod_journal" : "Personal communication to TCOD",
            "_tcod_nel" : "2",
            "_tcod_sg" : "P m -3 m",
            "_tcod_sgHall" : "-P 4 2 3",
            "_tcod_svnrevision" : "1666",
            "_tcod_text" : "Nicolas Mounet; Andrea Cepellotti; Andrius Merkys; Rickard Armiento; Giovanni Pizzi\nTutorial material of \"Tutorial on high-throughput computations: General methods and applications using AiiDA, June-July, 2016\"\nPersonal communication to TCOD\n\n(2016)\n",
            "_tcod_time" : "11:05:58",
            "_tcod_title" : "Tutorial material of \"Tutorial on high-throughput computations: General methods and applications using AiiDA, June-July, 2016\"",
            "_tcod_vol" : 50.69,
            "_tcod_year" : "2016",
            "chemical_formula_descriptive" : "Ge2O3",
            "chemical_formula_hill" : "Ge2O3",
            "dimension_types" : [
               1,
               1,
               1
            ],
            "elements" : [
               "Ge",
               "O"
            ],
            "elements_ratios" : [
               0.4,
               0.6
            ],
            "last_modified" : "2016-11-21T11:05:58Z",
            "lattice_vectors" : [
               [
                  3.7008979303,
                  0,
                  0
               ],
               [
                  0,
                  3.7008979303,
                  0
               ],
               [
                  0,
                  0,
                  3.7008979303
               ]
            ],
            "nelements" : 2,
            "nperiodic_dimensions" : 3
         },
         "id" : "10000094",
         "links" : {
            "self" : "https://www.crystallography.net/tcod/optimade/v1.0.0/structures/10000094"
         },
         "relationships" : {
            "references" : {
               "data" : [
                  {
                     "id" : "10000094",
                     "type" : "references"
                  }
               ]
            }
         },
         "type" : "structures"
      },
      {
         "attributes" : {
            "_tcod_a" : 4.1104637756,
            "_tcod_alpha" : 90,
            "_tcod_authors" : "Nicolas Mounet; Andrea Cepellotti; Andrius Merkys; Rickard Armiento; Giovanni Pizzi",
            "_tcod_b" : 4.1104637756,
            "_tcod_beta" : 90,
            "_tcod_c" : 4.1104637756,
            "_tcod_calcformula" : "- O3 Sn2 -",
            "_tcod_date" : "2016-11-21",
            "_tcod_file" : "10000128",
            "_tcod_flags" : "has coordinates",
            "_tcod_formula" : "- O3 Sn2 -",
            "_tcod_gamma" : 90,
            "_tcod_journal" : "Personal communication to TCOD",
            "_tcod_nel" : "2",
            "_tcod_sg" : "P m -3 m",
            "_tcod_sgHall" : "-P 4 2 3",
            "_tcod_svnrevision" : "1666",
            "_tcod_text" : "Nicolas Mounet; Andrea Cepellotti; Andrius Merkys; Rickard Armiento; Giovanni Pizzi\nTutorial material of \"Tutorial on high-throughput computations: General methods and applications using AiiDA, June-July, 2016\"\nPersonal communication to TCOD\n\n(2016)\n",
            "_tcod_time" : "11:05:58",
            "_tcod_title" : "Tutorial material of \"Tutorial on high-throughput computations: General methods and applications using AiiDA, June-July, 2016\"",
            "_tcod_vol" : 69.45,
            "_tcod_year" : "2016",
            "chemical_formula_descriptive" : "O3Sn2",
            "chemical_formula_hill" : "O3Sn2",
            "dimension_types" : [
               1,
               1,
               1
            ],
            "elements" : [
               "O",
               "Sn"
            ],
            "elements_ratios" : [
               0.6,
               0.4
            ],
            "last_modified" : "2016-11-21T11:05:58Z",
            "lattice_vectors" : [
               [
                  4.1104637756,
                  0,
                  0
               ],
               [
                  0,
                  4.1104637756,
                  0
               ],
               [
                  0,
                  0,
                  4.1104637756
               ]
            ],
            "nelements" : 2,
            "nperiodic_dimensions" : 3
         },
         "id" : "10000128",
         "links" : {
            "self" : "https://www.crystallography.net/tcod/optimade/v1.0.0/structures/10000128"
         },
         "relationships" : {
            "references" : {
               "data" : [
                  {
                     "id" : "10000128",
                     "type" : "references"
                  }
               ]
            }
         },
         "type" : "structures"
      },
      {
         "attributes" : {
            "_tcod_a" : 3.7769407,
            "_tcod_alpha" : 90,
            "_tcod_authors" : "Nicolas Mounet; Andrea Cepellotti; Andrius Merkys; Rickard Armiento; Giovanni Pizzi",
            "_tcod_b" : 3.7769407,
            "_tcod_beta" : 90,
            "_tcod_c" : 3.7769407,
            "_tcod_calcformula" : "- Ge2 O3 -",
            "_tcod_date" : "2016-11-21",
            "_tcod_file" : "10000170",
            "_tcod_flags" : "has coordinates",
            "_tcod_formula" : "- Ge2 O3 -",
            "_tcod_gamma" : 90,
            "_tcod_journal" : "Personal communication to TCOD",
            "_tcod_nel" : "2",
            "_tcod_sg" : "P m -3 m",
            "_tcod_sgHall" : "-P 4 2 3",
            "_tcod_svnrevision" : "1666",
            "_tcod_text" : "Nicolas Mounet; Andrea Cepellotti; Andrius Merkys; Rickard Armiento; Giovanni Pizzi\nTutorial material of \"Tutorial on high-throughput computations: General methods and applications using AiiDA, June-July, 2016\"\nPersonal communication to TCOD\n\n(2016)\n",
            "_tcod_time" : "11:05:58",
            "_tcod_title" : "Tutorial material of \"Tutorial on high-throughput computations: General methods and applications using AiiDA, June-July, 2016\"",
            "_tcod_vol" : 53.88,
            "_tcod_year" : "2016",
            "chemical_formula_descriptive" : "Ge2O3",
            "chemical_formula_hill" : "Ge2O3",
            "dimension_types" : [
               1,
               1,
               1
            ],
            "elements" : [
               "Ge",
               "O"
            ],
            "elements_ratios" : [
               0.4,
               0.6
            ],
            "last_modified" : "2016-11-21T11:05:58Z",
            "lattice_vectors" : [
               [
                  3.7769407,
                  0,
                  0
               ],
               [
                  0,
                  3.7769407,
                  0
               ],
               [
                  0,
                  0,
                  3.7769407
               ]
            ],
            "nelements" : 2,
            "nperiodic_dimensions" : 3
         },
         "id" : "10000170",
         "links" : {
            "self" : "https://www.crystallography.net/tcod/optimade/v1.0.0/structures/10000170"
         },
         "relationships" : {
            "references" : {
               "data" : [
                  {
                     "id" : "10000170",
                     "type" : "references"
                  }
               ]
            }
         },
         "type" : "structures"
      },
      {
         "attributes" : {
            "_tcod_a" : 30.861,
            "_tcod_acce_code" : "BK5018",
            "_tcod_alpha" : 90,
            "_tcod_authors" : "Simperler, Alexandra; Foster, Martin D.; Delgado Friedrichs, Olaf; Bell, Robert G.; Almeida Paz, Filipe A.; Klinowski, Jacek",
            "_tcod_b" : 30.861,
            "_tcod_beta" : 90,
            "_tcod_c" : 30.861,
            "_tcod_calcformula" : "- O4 Si2 -",
            "_tcod_commonname" : "2_10",
            "_tcod_date" : "2016-06-08",
            "_tcod_doi" : "10.1107/S0108768105013340",
            "_tcod_file" : "20000001",
            "_tcod_firstpage" : "263",
            "_tcod_flags" : "has coordinates",
            "_tcod_formula" : "- O4 Si2 -",
            "_tcod_gamma" : 90,
            "_tcod_issue" : "3",
            "_tcod_journal" : "Acta Crystallographica Section B",
            "_tcod_lastpage" : "279",
            "_tcod_nel" : "2",
            "_tcod_sg" : "I m -3 m",
            "_tcod_sgHall" : "-I 4 2 3",
            "_tcod_svnrevision" : "275",
            "_tcod_text" : "Simperler, Alexandra; Foster, Martin D.; Delgado Friedrichs, Olaf; Bell, Robert G.; Almeida Paz, Filipe A.; Klinowski, Jacek\nHypothetical binodal zeolitic frameworks\nActa Crystallographica Section B\n61(3)\n(2005)\n263-279",
            "_tcod_time" : "13:33:39",
            "_tcod_title" : "Hypothetical binodal zeolitic frameworks",
            "_tcod_vol" : 29392.1,
            "_tcod_volume" : "61",
            "_tcod_year" : "2005",
            "chemical_formula_descriptive" : "O4Si2",
            "chemical_formula_hill" : "O4Si2",
            "dimension_types" : [
               1,
               1,
               1
            ],
            "elements" : [
               "O",
               "Si"
            ],
            "elements_ratios" : [
               0.666666666666667,
               0.333333333333333
            ],
            "last_modified" : "2016-06-08T13:33:39Z",
            "lattice_vectors" : [
               [
                  30.861,
                  0,
                  0
               ],
               [
                  0,
                  30.861,
                  0
               ],
               [
                  0,
                  0,
                  30.861
               ]
            ],
            "nelements" : 2,
            "nperiodic_dimensions" : 3
         },
         "id" : "20000001",
         "links" : {
            "self" : "https://www.crystallography.net/tcod/optimade/v1.0.0/structures/20000001"
         },
         "relationships" : {
            "references" : {
               "data" : [
                  {
                     "id" : "20000001",
                     "type" : "references"
                  }
               ]
            }
         },
         "type" : "structures"
      },
      {
         "attributes" : {
            "_tcod_a" : 12.86907,
            "_tcod_acce_code" : "BK5018",
            "_tcod_alpha" : 90,
            "_tcod_authors" : "Simperler, Alexandra; Foster, Martin D.; Delgado Friedrichs, Olaf; Bell, Robert G.; Almeida Paz, Filipe A.; Klinowski, Jacek",
            "_tcod_b" : 12.86907,
            "_tcod_beta" : 90,
            "_tcod_c" : 7.62915,
            "_tcod_calcformula" : "- O3 Si1.5 -",
            "_tcod_commonname" : "2_100",
            "_tcod_date" : "2016-06-08",
            "_tcod_doi" : "10.1107/S0108768105013340",
            "_tcod_file" : "20000002",
            "_tcod_firstpage" : "263",
            "_tcod_flags" : "has coordinates",
            "_tcod_formula" : "- O3 Si1.5 -",
            "_tcod_gamma" : 90,
            "_tcod_issue" : "3",
            "_tcod_journal" : "Acta Crystallographica Section B",
            "_tcod_lastpage" : "279",
            "_tcod_nel" : "2",
            "_tcod_sg" : "I -4 m 2",
            "_tcod_sgHall" : "I -4 -2",
            "_tcod_svnrevision" : "275",
            "_tcod_text" : "Simperler, Alexandra; Foster, Martin D.; Delgado Friedrichs, Olaf; Bell, Robert G.; Almeida Paz, Filipe A.; Klinowski, Jacek\nHypothetical binodal zeolitic frameworks\nActa Crystallographica Section B\n61(3)\n(2005)\n263-279",
            "_tcod_time" : "13:33:39",
            "_tcod_title" : "Hypothetical binodal zeolitic frameworks",
            "_tcod_vol" : 1263.49,
            "_tcod_volume" : "61",
            "_tcod_year" : "2005",
            "chemical_formula_descriptive" : "O3Si1.5",
            "chemical_formula_hill" : "O3Si1.5",
            "dimension_types" : [
               1,
               1,
               1
            ],
            "elements" : [
               "O",
               "Si"
            ],
            "elements_ratios" : [
               0.666666666666667,
               0.333333333333333
            ],
            "last_modified" : "2016-06-08T13:33:39Z",
            "lattice_vectors" : [
               [
                  12.86907,
                  0,
                  0
               ],
               [
                  0,
                  12.86907,
                  0
               ],
               [
                  0,
                  0,
                  7.62915
               ]
            ],
            "nelements" : 2,
            "nperiodic_dimensions" : 3
         },
         "id" : "20000002",
         "links" : {
            "self" : "https://www.crystallography.net/tcod/optimade/v1.0.0/structures/20000002"
         },
         "relationships" : {
            "references" : {
               "data" : [
                  {
                     "id" : "20000002",
                     "type" : "references"
                  }
               ]
            }
         },
         "type" : "structures"
      },
      {
         "attributes" : {
            "_tcod_a" : 13.45924,
            "_tcod_acce_code" : "BK5018",
            "_tcod_alpha" : 90,
            "_tcod_authors" : "Simperler, Alexandra; Foster, Martin D.; Delgado Friedrichs, Olaf; Bell, Robert G.; Almeida Paz, Filipe A.; Klinowski, Jacek",
            "_tcod_b" : 13.45924,
            "_tcod_beta" : 90,
            "_tcod_c" : 13.45924,
            "_tcod_calcformula" : "- O0.416667 Si0.208333 -",
            "_tcod_commonname" : "2_101",
            "_tcod_date" : "2018-02-01",
            "_tcod_doi" : "10.1107/S0108768105013340",
            "_tcod_file" : "20000003",
            "_tcod_firstpage" : "263",
            "_tcod_flags" : "has coordinates",
            "_tcod_formula" : "- O0.416667 Si0.208333 -",
            "_tcod_gamma" : 90,
            "_tcod_issue" : "3",
            "_tcod_journal" : "Acta Crystallographica Section B",
            "_tcod_lastpage" : "279",
            "_tcod_nel" : "2",
            "_tcod_sg" : "F m -3 m",
            "_tcod_sgHall" : "-F 4 2 3",
            "_tcod_svnrevision" : "1767",
            "_tcod_text" : "Simperler, Alexandra; Foster, Martin D.; Delgado Friedrichs, Olaf; Bell, Robert G.; Almeida Paz, Filipe A.; Klinowski, Jacek\nHypothetical binodal zeolitic frameworks\nActa Crystallographica Section B\n61(3)\n(2005)\n263-279",
            "_tcod_time" : "16:32:39",
            "_tcod_title" : "Hypothetical binodal zeolitic frameworks",
            "_tcod_vol" : 2438.16,
            "_tcod_volume" : "61",
            "_tcod_year" : "2005",
            "chemical_formula_descriptive" : "O0.416667Si0.208333",
            "chemical_formula_hill" : "O0.416667Si0.208333",
            "dimension_types" : [
               1,
               1,
               1
            ],
            "elements" : [
               "O",
               "Si"
            ],
            "elements_ratios" : [
               0.6666672,
               0.3333328
            ],
            "last_modified" : "2018-02-01T16:32:39Z",
            "lattice_vectors" : [
               [
                  13.45924,
                  0,
                  0
               ],
               [
                  0,
                  13.45924,
                  0
               ],
               [
                  0,
                  0,
                  13.45924
               ]
            ],
            "nelements" : 2,
            "nperiodic_dimensions" : 3
         },
         "id" : "20000003",
         "links" : {
            "self" : "https://www.crystallography.net/tcod/optimade/v1.0.0/structures/20000003"
         },
         "relationships" : {
            "references" : {
               "data" : [
                  {
                     "id" : "20000003",
                     "type" : "references"
                  }
               ]
            }
         },
         "type" : "structures"
      },
      {
         "attributes" : {
            "_tcod_a" : 12.61409,
            "_tcod_acce_code" : "BK5018",
            "_tcod_alpha" : 90,
            "_tcod_authors" : "Simperler, Alexandra; Foster, Martin D.; Delgado Friedrichs, Olaf; Bell, Robert G.; Almeida Paz, Filipe A.; Klinowski, Jacek",
            "_tcod_b" : 12.61409,
            "_tcod_beta" : 90,
            "_tcod_c" : 16.6417,
            "_tcod_calcformula" : "- O2 Si -",
            "_tcod_commonname" : "2_102",
            "_tcod_date" : "2018-02-01",
            "_tcod_doi" : "10.1107/S0108768105013340",
            "_tcod_file" : "20000004",
            "_tcod_firstpage" : "263",
            "_tcod_flags" : "has coordinates",
            "_tcod_formula" : "- O2 Si -",
            "_tcod_gamma" : 120,
            "_tcod_issue" : "3",
            "_tcod_journal" : "Acta Crystallographica Section B",
            "_tcod_lastpage" : "279",
            "_tcod_nel" : "2",
            "_tcod_sg" : "R -3 m :H",
            "_tcod_sgHall" : "-R 3 2\"",
            "_tcod_svnrevision" : "1767",
            "_tcod_text" : "Simperler, Alexandra; Foster, Martin D.; Delgado Friedrichs, Olaf; Bell, Robert G.; Almeida Paz, Filipe A.; Klinowski, Jacek\nHypothetical binodal zeolitic frameworks\nActa Crystallographica Section B\n61(3)\n(2005)\n263-279",
            "_tcod_time" : "16:32:39",
            "_tcod_title" : "Hypothetical binodal zeolitic frameworks",
            "_tcod_vol" : 2293.19,
            "_tcod_volume" : "61",
            "_tcod_year" : "2005",
            "chemical_formula_descriptive" : "O2Si",
            "chemical_formula_hill" : "O2Si",
            "dimension_types" : [
               1,
               1,
               1
            ],
            "elements" : [
               "O",
               "Si"
            ],
            "elements_ratios" : [
               0.666666666666667,
               0.333333333333333
            ],
            "last_modified" : "2018-02-01T16:32:39Z",
            "lattice_vectors" : [
               [
                  12.61409,
                  0,
                  0
               ],
               [
                  -6.307045,
                  10.9241223856233,
                  0
               ],
               [
                  0,
                  0,
                  16.6417
               ]
            ],
            "nelements" : 2,
            "nperiodic_dimensions" : 3
         },
         "id" : "20000004",
         "links" : {
            "self" : "https://www.crystallography.net/tcod/optimade/v1.0.0/structures/20000004"
         },
         "relationships" : {
            "references" : {
               "data" : [
                  {
                     "id" : "20000004",
                     "type" : "references"
                  }
               ]
            }
         },
         "type" : "structures"
      }
   ],
   "links" : {
      "base_url" : "https://www.crystallography.net/tcod/optimade/v1.0.0/",
      "first" : {
         "href" : "https://www.crystallography.net/tcod/optimade/v1.0.0/structures?page_limit=10&filter=elements%20HAS%20ANY%20%22C%22%2C%22Si%22%2C%22Ge%22%2C%22Sn%22%2C%22Pb%22%2C%22Fl%22%20AND%20nelements%20%3D%202"
      },
      "next" : {
         "href" : "https://www.crystallography.net/tcod/optimade/v1.0.0/structures?page_limit=10&page_offset=10&filter=elements%20HAS%20ANY%20%22C%22%2C%22Si%22%2C%22Ge%22%2C%22Sn%22%2C%22Pb%22%2C%22Fl%22%20AND%20nelements%20%3D%202"
      }
   },
   "meta" : {
      "api_version" : "1.0.0",
      "data_available" : 2906,
      "data_returned" : 296,
      "implementation" : {
         "maintainer" : {
            "email" : "cod-bugs@ibt.lt"
         },
         "name" : "Theoretical Crystallography Open Database",
         "source_url" : "svn://www.crystallography.net/cod/tags/tcod/v0.2.0/cgi-bin/optimade.pl@260574",
         "version" : "v0.2.0"
      },
      "last_id" : "20000004",
      "more_data_available" : true,
      "provider" : {
         "description" : "Theoretical Crystallography Open Database",
         "name" : "Theoretical Crystallography Open Database",
         "prefix" : "tcod"
      },
      "query" : {
         "representation" : "/structures?filter=elements+HAS+ANY+%22C%22%2C%22Si%22%2C%22Ge%22%2C%22Sn%22%2C%22Pb%22%2C%22Fl%22+AND+nelements+%3D+2"
      },
      "time_stamp" : "2021-01-06T12:56:27Z"
   }
}
